# Supplementary material for: Factors affecting the relapse of maxilla and soft tissues of nose, upper lip and velopharyngeal structures after maxillary advancement in cleft patients
Source: PLoS One. 2023 Nov 8;18(11):e0294059. doi: 10.1371/journal.pone.0294059 (PMC10631644; doi:10.1371/journal.pone.0294059)
Supplement: S1 Data — (XLSX) [file pone.0294059.s001.xlsx]

## Sheet: Data from film first tracing
		Preop (T0)																					Immediate post-op (T1)																					3 months post-op (T2)
ตัวอย่าง	CO/DO	Point A		Palatal plane	Point Pn		Point Sn		Point A’		Point Ls		Point Stms		Lip thickness	Lip length	NLA	Point UIT		Velar thickness	Velar length	Pharyngeal depth	Point A		Palatal plane	Point Pn		Point Sn		Point A’		Point Ls		Point Stms		Lip thickness	Lip length	NLA	Point UIT		Velar thickness	Velar length	Pharyngeal depth	Point A		Palatal plane	Point Pn		Point Sn
		Horizontal	Vertical		Horizontal	Vertical	Horizontal	Vertical	Horizontal	Vertical	Horizontal	Vertical	Horizontal	Vertical				Horizontal	Vertical				Horizontal	Vertical		Horizontal	Vertical	Horizontal	Vertical	Horizontal	Vertical	Horizontal	Vertical	Horizontal	Vertical				Horizontal	Vertical				Horizontal	Vertical		Horizontal	Vertical	Horizontal
1	DO	77.4	-40	3.8	104	-27.6	85.4	-34.5	77.9	-34.6	104	-64	86.1	-53.9	10.7	18.4	75.4	82	-56.9	9.7	23	24.6	87.4	-45.2	6	104.5	-26.6	89.6	-34	87.5	-39.9	103	-67.9	94.2	-56.6	9.6	22	75.4	90.8	-60.9	7.5	24	37.9	85.6	-40.9	5.2	103	-28.8	91
2	DO	53.1	-53.4	7.8	77.1	-43	63.7	-49.9	53.8	-48	70	-63.1	62.2	-69.3	14.3	18	81	69.6	-63.2	8.4	28.4	22.4	57.2	-64.1	19.3	77	-41.3	65.5	-49.3	59.6	-57.9	71.5	-66.7	63.9	-72	17.9	22	95.5	71.9	-66	10.1	29.8	26.4	52.1	-59	9.6	78.4	-42	68.2
3	DO	48	-49.3	17.6	78.5	-45.6	61.4	-50	50	-44.3	69.9	-65	62.5	-69.9	16.4	19.7	68.8	49.9	-68.7	13.3	29.8	17.5	57	-55	9.8	83.5	-42.8	72.3	-50.9	58.2	-50.7	77.3	-66	69.3	-74.4	17.5	22.6	106.6	54.2	-72.3	15.4	26.2	26.1	56.9	-50.7	13	91.1	-41.4	70.2
4	CO	52.8	-57.6	11.8	78.8	-41	63.6	-48.1	53.6	-43.8	69.3	-61.9	62.4	-67.3	11.7	19.2	74	54	-65.6	6.8	24	25.2	56.1	-49.5	12.3	80.1	-40.9	67.4	-40.9	57.2	-44.3	71.2	-65.1	63.6	-70.2	11	21.6	93.5	55.9	-67.8	7.9	22.1	25.9	54.1	-49.4	15.7	78.9	-40.3	65.6
5	CO	53.7	-47.5	8.9	81	-34.1	64.3	-44.9	54.3	-43.2	68.6	-59.7	62.8	-64.9	11.2	20.1	88.8	58.6	-65.4	10.1	34.3	17.8	57.2	-50.3	16.1	83.5	-34.4	72.9	-42.1	58.3	-46.6	84.9	-61	71.6	-72.1	18.2	30.1	74.6	61.5	-69.2	12	30.7	18.9	56.3	-50.2	13.6	83	-32.7	67.6
6	CO	54.7	-41.7	3.1	81.3	-27.9	69.5	-39.5	55	-36.2	74.1	-51.2	68.6	-57.8	15.2	18.3	96.3	60.3	-54.5	9.7	25	22	56.4	-47.6	16.4	82.6	-32.7	71.6	-42.7	57.8	-42.8	77.4	-56.7	68.4	-64.1	16.1	21.6	94.9	60	-61.3	8.9	16.1	24.7	56.1	-45.5	13.9	81.9	-31.3	70.1
7	CO	56.7	-55.2	9.7	86.7	-40.9	69.6	-51.4	57.6	-50.2	76.3	-67.5	69.5	-75.6	13.7	24.1	80.5	63.3	-73.5	8.2	31.4	25.2	60.4	-49.7	5.9	88.8	-40.8	74.6	-49.9	60.9	-45.3	84	-67.2	75.9	-75.4	16.1	26	81.1	68.2	-72.2	8	31.2	28.3	59.2	-50.2	5.5	87.6	-41.1	72.4
8	CO	52.1	-46.8	9.5	78.4	-37.5	65.1	-45.2	53.1	-40.8	66.7	-60.2	59.9	-64.3	15.2	19.8	99.6	54.7	-64.9	11.8	26.7	22.7	52.5	-48.8	12.4	79.4	-36.3	67.4	-45.2	53.8	-42.7	69.1	-59.1	60.3	-65.6	17.1	21.6	105.7	54.3	-67.3	11	29.7	25.9	52.8	-48.8	12.2	79.1	-35.8	65.8
9	CO	58.6	-48.8	1.5	86.2	-35.5	69.6	-46	58.9	-40.7	76.5	-60.9	70.5	-66.9	12.6	20.9	85.8	63.6	-68.1	10.1	20.8	24.5	59.1	-47.3	7.8	86.1	-33.8	72.3	-44.7	59.9	-42	79.7	-61	70.3	-68.5	14.7	23.9	83.6	62.7	-69.4	10	24.4	28	59.1	-49	5.8	85.5	-35.2	69.2
10	CO	47.3	-42.2	1.9	72.8	-35.2	56.4	-43	47.4	-38.9	65.8	-53.6	60.6	-59.1	12.6	16.6	54	45.5	-60.2	15.3	26.5	24.2	51.5	-47.1	4.8	74.4	-34.8	60.2	-43.8	51.9	-43	67.8	-60.8	62.1	-66.1	10.4	22.4	77.8	49.4	-64.7	11.5	29.5	28.2	51	-47.1	8.2	74.4	-35.8	60.6
11	CO	62.4	-56.9	15	85.1	-45.8	72.2	-58.2	63.7	-52	75.7	-67	70.8	-71.8	11.4	13.7	83.2	54.3	-71.9	11.1	24.7	13.7	66	-57.6	12	87.8	-51.8	77.1	-58.5	66.9	-53.4	78.6	-67.5	68.1	-79.5	11.5	22.8	100.7	58.3	-75.1	7.5	18.7	19.2	66.3	-55.2	10.9	87.9	-50.3	74.8
12	CO	66.9	-53	6.5	90	-36.2	77	-54.1	67.8	-45.1	77.2	-61.5	70.4	-68.2	10.4	15.6	128.7	63.6	-64.1	10.9	23.7	21.5	68.1	-57.2	9.3	91.4	-38	80.7	-56.1	69.7	-47.9	80.5	-66.9	71.1	-73.4	13.2	19.8	138.9	62.2	-68.9	10.1	28.5	23.7	68.3	-56.3	8.3	91.1	-39.1	79.2
13	CO	52.6	-48.7	14.2	79.9	-40.1	65.6	-49.2	54	-43	66.7	-60.8	60.7	-65.4	12.2	16.9	102.7	50	-63.1	9.1	23.1	21.5	52.7	-46.7	11.4	78.9	-40.6	66.9	-50.1	53.2	-44.3	68.7	-62.5	59.8	-70.1	15.4	21.2	108.4	50.8	-66.8	11	22.5	27.7	51.4	-48.9	12.1	78	-40.6	64.7
14		48.1	-50.6	12.8	74.9	-42.3	61.3	-50.2	49.5	-44.2	61.2	-62.4	53.4	-68.4	12.8	19.8	106.7	49	-71.5	9.9	32.6	22.9	53.1	-52.7	18.7	76.6	-41.1	65.6	-49	54.6	-48.1	68.7	-64.3	60.6	-71.7	12.4	23.3	101.6	52	-72.5	8.6	29.4	24.6	-	-	-	-	-	-
15	DO	53.1	-49.6	-6.1	80.2	-36	65.6	-44.5	52.2	-41.9	70.3	-57.9	63.9	-64.4	14.8	18.7	75.7	49.4	-65.3	6.4	13.3	15.7	60.9	-52.9	-6.5	81	-39.2	70.2	-46.1	60	-42.7	77.4	-64.5	69.4	-72.5	14.4	26.1	96	57.8	-68.5	9.1	22.1	26.1	62.2	-46.3	-4	82.3	-35.5	72.1
16	CO	54	-36.1	-3.9	81	-26.9	70.4	-37.1	72	-39.4	77.9	-44.1	73.2	-51.1	18.3	14.3	72.4	63.1	-49.2	8.6	16.8	17.7	57.4	-38.9	0.1	81.7	-28.3	72.2	-37.5	73.5	-39.6	80.5	-48.4	72.2	-56.3	16.1	18.8	79.6	64	-54.2	8.9	24.1	23.7	56.3	-35.1	0.3	82	-27.8	69.4
17	CO	58.4	-56.8	12.4	81.9	-38.4	69.1	-52.1	58.9	-54.4	72	-64.9	64.2	-72.9	10.9	21.4	106.4	56.8	-73.8	9.4	31.4	20.5	60.2	-58.3	15	84	-41.3	75.1	-52.9	61.4	-54.1	79.4	-65.4	69.8	-74.2	16.1	21.9	113.8	58.8	-76.1	8.6	30.4	23.6	58.3	-59.4	18.1	81.8	-37.3	69.5
18	DO	61.3	-49.7	-1.5	93.6	-40.2	75.6	-48.3	61.6	-42.9	86.8	-65.4	79.5	-74	16.2	25.9	65	70.1	-72.5	9.7	36.5	24.7	71.2	-62.3	10.2	94.4	-37	84.2	-46.3	73	-53.2	94	-67	81.3	-78.1	15.9	32.9	95.1	73.4	-85.2	7	26.1	31.3	76.1	-52.4	10.1	95.6	-38.2	85.8
19	CO	51	-52.7	6.5	78.2	-44	61.4	-52	51.6	-47.7	62.7	-66.6	57.4	-71.6	9.7	19.9	94.2	48.7	-66.3	9.2	31.2	20.1	52.2	-51.7	11.5	79.8	-44.5	67.5	-52.4	53	-47.8	73.2	-70.6	63.4	-76.7	15.5	24.6	90.9	53	-70	15.6	37	25.2	53.3	-51.7	9.5	80.1	-44.4	65.7
20	CO	47.4	-46.7	7.8	74.9	-35.6	60.5	-48.8	47.9	-43.3	69.1	-66.1	62	-73.7	16.6	24.9	93.9	55.1	-71	-	-	-	51	-54.1	15.8	77	-35.2	64.1	-49.8	51.9	-51	73	-67.5	64.2	-73.2	15	23.4	99.7	56.1	-73.6	-	-	-	51.3	-48.3	5.5	77.9	-34.7	64.3
21	CO	53.3	-54.6	11	78.5	-47.6	64.9	-55.2	54.8	-46.8	65.5	-65.2	58.3	-72.4	11.9	18.4	100.7	54.1	-72.8	10.6	32.4	26.2	54.3	-52.5	5.5	79.5	-48	68.9	-56.1	54.8	-47.2	70.5	-66.6	62.3	-74.4	15.5	19.4	106.4	55.4	-73.6	11.5	26	22	54.1	-50.6	7.6	78.2	-47.6	65.9
22	DO	47.5	-50	-0.2	77.2	-44.3	60.3	-51.1	47.2	-43.3	67	-60.4	60.4	-66	16.3	16.1	68.2	51	-70	8.7	23.4	20.8	53.8	-57.7	14	76.3	-42.1	63.4	-51	55.8	-50.5	68	-67	58.8	-73.3	13.3	23	100	56	-75	10.9	33	27	53.4	-53.3	1.7	78.9	-38.6	64.4
23	CO	50.8	-50.7	4.9	75.7	-38.9	62.2	-49.1	51.4	-42.6	64.8	-60.4	58.8	-66.4	10.6	17.7	98.6	53.1	-67.9	4.9	27	21.1	55.6	-50.1	6.1	80.8	-38.1	72	-47.6	56.6	-43.6	75.7	-61.3	66.1	-69.5	15.9	22.6	110.6	58.5	-68.7	9.9	26.5	23.6	54	-51.2	9.3	77.2	-39.3	65.9
24	CO	61.9	-44.7	-3.2	85.6	-33.6	72.2	-44.3	61.7	-41.2	81.2	-53.2	75.4	-60.9	12.5	16.9	66.1	63.1	-60.2	6.5	27	27	62.7	-48.5	0.1	87.3	-36	77.1	-46.5	62.8	-45.6	85	-61.1	76.4	-68.4	14.4	21.9	93.5	62.8	-67.3	8.4	27	23.5	60.3	-46.3	2.5	84.8	-34.5	69
25	CO	56.3	-45.5	-3.2	86.1	-34.6	71.3	-43.7	56	-40.5	76.7	-58.2	68.2	-66	14.9	22.5	88.6	59.4	-63.2	8.9	29.3	20.2	62.4	-46.7	3.6	87.5	-33	75.7	-43.8	62.7	-41.7	80.1	-60.7	70.7	-68	13.6	24.7	105.9	61.6	-66.3	8.5	36.3	28.1	61.5	-48.3	5.2	86.3	-33.1	72.9
26	CO	54.5	-52.1	5.1	86.4	-40.5	70	-49.3	72.1	-53.9	76.5	-61.4	73.3	-67.5	17.7	18.5	81.2	56.7	-68.8	9.4	23.4	24.5	58.4	-54.4	11.1	86.5	-37.8	74	-48.9	76.2	-54.2	80.9	-64.7	72.1	-73.6	17.9	24.7	95.6	60.4	-69.7	8.1	31	31.8	56.7	-55.4	16	85.5	-41	71.2
[truncated: 36 more columns]

## Sheet: Data from film second tracing
		Preop (T0)																					Immediate post-op (T1)																					3 months post-op (T2)
ตัวอย่าง	CO/DO	Point A		Palatal plane	Point Pn		Point Sn		Point A’		Point Ls		Point Stms		Lip thickness	Lip length	NLA	Point UIT		Velar thickness	Velar length	Pharyngeal depth	Point A		Palatal plane	Point Pn		Point Sn		Point A’		Point Ls		Point Stms		Lip thickness	Lip length	NLA	Point UIT		Velar thickness	Velar length	Pharyngeal depth	Point A		Palatal plane	Point Pn		Point Sn
		Horizontal	Vertical		Horizontal	Vertical	Horizontal	Vertical	Horizontal	Vertical	Horizontal	Vertical	Horizontal	Vertical				Horizontal	Vertical				Horizontal	Vertical		Horizontal	Vertical	Horizontal	Vertical	Horizontal	Vertical	Horizontal	Vertical	Horizontal	Vertical				Horizontal	Vertical				Horizontal	Vertical		Horizontal	Vertical	Horizontal
1	DO	77.8	-41	3.6	102	-27.6	85.5	-34.9	77.5	-34.6	106	-62	86.7	-53.9	10.9	18.7	75	82.4	-56.5	9.7	23.8	25	87.4	-45	6.6	104.5	-26.8	89	-34.2	87.9	-39.7	103.8	-67.9	94	-57	9.9	20.8	76.2	90.6	-60.9	7.5	25	37.5	85	-40.9	4.9	103.8	-28	89
2	DO	53.5	-54.2	7	77.5	-39	63.1	-49.9	54.2	-48.8	69	-63.1	63	-68.1	14.6	18.5	81.8	69.4	-63	9.8	25.6	23	57	-64.3	19.3	76.2	-41.3	65.9	-49.3	59	-58	71.1	-67.4	64	-72.4	18.3	22.4	95.5	71.5	-66.7	8.7	29.8	27.6	52.5	-58.9	12.4	77	-44.2	68.2
3	DO	49.8	-49.3	16.4	81.5	-45.2	64.6	-50	50.8	-43.5	70	-66	62.7	-69.9	16.8	20.6	69.6	49.9	-68.7	13.7	29	20.7	56.9	-56	9	83.1	-42	74.3	-51	57.2	-51.1	76.3	-67.2	69.5	-75.2	17.2	22.3	105	54.6	-72.3	13.2	24.2	25.1	57	-50.3	13.6	82.7	-42.2	68.2
4	CO	52.5	-46.7	12.2	78.9	-40.4	63.2	-48.4	52.9	-43.5	69	-61.8	61.2	-67	12.8	18.6	75.2	53	-65.5	6.9	23.8	24.9	56.1	-49.9	14	80.1	-41.3	67.6	-41.3	57.4	-44.9	70.9	-64.5	63.4	-70.2	10.7	21.5	93.1	55.9	-67.6	8.1	22.2	26	54.9	-50.2	15.5	79	-41.5	66
5	CO	52.7	-47.7	9.5	80.4	-34.5	64.4	-44.2	53.6	-42.6	68.3	-58.6	62.6	-64.3	11	20.2	88.4	58.4	-64.6	8.8	34.8	17.5	56.7	-50.4	17.2	83.2	-33.6	71.8	-42.1	57.8	-46.9	83.9	-62.3	70.3	-72.3	19.6	30.2	75.2	61	-68.8	13.7	31.8	20.3	55.9	-50.1	13.7	82	-33.8	67.9
6	CO	54.6	-42	4.7	81.7	-28.7	69.5	-40.6	55	-36.8	74.5	-52.1	68.5	-57.2	15.6	16.7	97.2	60.4	-55	10	25.9	22.3	55.5	-48.1	17	81.4	-32.4	70.4	-42.4	57.2	-42.8	76.5	-56	67.8	-64.4	16.1	22.2	93.8	60	-60.8	9.8	16.2	24.8	56.3	-45.7	13.4	82.4	-31.7	70.3
7	CO	56.6	-54.5	11.7	86.9	-40.4	69.6	-51.1	57.3	-50.8	76.6	-68.6	70	-75.3	14.4	24.2	82	63.6	-74.2	8.7	32.8	25.3	60.5	-49.4	5.8	88.6	-40.8	74.2	-49	61	-45.1	84.6	-68.7	75.5	-75.8	16.6	26.8	79.8	68.3	-72.1	8	31.3	28.4	59.6	-50.9	5.4	87.7	-41.3	72.6
8	CO	51.8	-46.8	10.2	78	-37.8	65.1	-44.8	52.8	-41.1	67.1	-58.5	59.7	-64.6	12.9	20.5	98.4	54.3	-65	11	27	23.1	53.1	-48	12	79.3	-36.2	67.5	-45.2	54.3	-42.4	69.4	-59.1	61.8	-65.9	15.1	21.2	104.2	54.7	-67.4	12.5	30	26.3	52.6	-49.5	11.2	79.1	-37	65.8
9	CO	58.4	-47.7	1.9	86.2	-36.1	69.5	-45.6	58.7	-40.5	77	-60.6	70.9	-66.5	13	20.3	87.5	63.5	-67.6	10.8	21.6	23.6	59.5	-46.8	8.6	87	-35.1	72.4	-45.1	60.2	-42.2	80.2	-61.1	71.8	-68.5	14.2	23.5	84	63.2	-69.7	10.2	23.8	27.4	59.7	-47.7	6.7	86.1	-35.6	69.4
10	CO	47.1	-43	2.1	72.5	-35.1	56.9	-42.6	47.3	-38.8	66	-53.4	60	-59.1	12.6	16.7	55.5	45.6	-60.4	15.4	27.7	25.8	51.1	-48.2	4.7	74	-35.3	60.2	-44.4	51.5	-42.7	68	-60.4	61.4	-65.5	11	21	79.4	49.4	-64.5	9.7	30.5	29.5	51	-46.7	8	74.2	-34.8	60.7
11	CO	62.5	-56.2	15.3	84.3	-45.8	71.8	-58	63.5	-52.4	74.9	-67.2	69.3	-72.1	11.3	14.3	84.8	53.7	-72.5	10.2	25	14.4	66.3	-57.6	10.9	87.1	-51.5	76.4	-58.6	67.2	-52.8	78.1	-69.5	68	-79.8	10.8	22.9	102.4	57.8	-74.5	9.4	19	19.9	66.6	-56.4	11.3	87.6	-50.3	75.2
12	CO	66.8	-52.8	5.9	90.2	-38	77.1	-54.3	67.6	-44.8	77.4	-62.3	71.8	-69	11.3	15.7	127.3	63.5	-64	10.7	25.2	22.4	67.4	-58.2	9.3	91.3	-37.8	81.7	-54.9	69.1	-47.8	80.9	-64.9	72.9	-72.4	13.6	19.9	138	61.1	-69.3	9.7	28.4	23.5	68.1	-56.5	7.6	91.2	-39.5	79.7
13	CO	52.1	-49.2	12.6	79.3	-40.4	65.4	-49.1	53.5	-42.7	66.6	-60.8	60.3	-64.9	12.6	16.6	104.3	50.4	-62.8	8.8	22.1	21.2	52.1	-46.9	12	78.8	-40.2	66.8	-49.9	52.6	-44.4	68	-62.5	59.6	-70.4	15.7	21.7	109.9	50.6	-66.1	11	23.6	27.9	51.8	-47.5	12.3	77.8	-41.1	64.8
14		48.7	-50.5	12	75.4	-41.1	61.8	-49.9	50.1	-43.9	61.8	-63.4	54.9	-68.9	12.4	20.2	108.1	49.7	-71.4	8.6	32.8	22.8	52.8	-52.8	19.2	76.3	-40	65.5	-49	54.5	-47.9	68.5	-65.6	61	-71.5	12.5	23	102.6	52.3	-72.5	10.3	29.6	25.5	-	-	-	-	-	-
15	DO	53.9	-49.6	-6.7	80	-38.4	65	-44.5	52.6	-40.9	74.7	-57.9	63.9	-64.4	14.6	18.7	74.3	49.6	-65.3	10	13.9	16.9	61	-52.7	-5.3	81.6	-39	72.2	-45.5	59.9	-43.3	76.6	-64.7	70.8	-72.3	14.4	25.8	90	57.8	-68.7	10.1	26.1	27.9	61.4	-46.9	-3.6	83.5	-35.5	71.3
16	CO	53.5	-36.4	-3.6	79.8	-27.3	70.2	-37.4	71.9	-39.6	77.4	-44.3	72.6	-50.9	18.7	13.7	72.7	63	-49.8	9.1	17.3	18.7	56.3	-35.2	-3.8	82.1	-28.9	70.4	-35.5	71.5	-37.6	77.4	-46.6	70.3	-54.1	16	18.6	79.5	65.2	-49.2	9.2	23.7	23.6	53.9	-36.1	-1.9	81.6	-29.2	71.6
17	CO	58.2	-56.4	10.8	81.6	-40	68.9	-52.3	58.8	-53.6	72.2	-64.5	64.3	-72.5	11.5	20.7	106.6	57.4	-73.6	9.2	30	19.8	59.7	-58.8	15.5	83.3	-41.3	74.7	-51.9	61.1	-53.8	79	-63.6	69.4	-73.5	16.8	22.3	113.5	58.3	-75.6	8.9	30.9	24.2	57.1	-58.8	18.7	82	-39.3	70.2
18	DO	61.7	-49.5	-0.7	92	-40	74.2	-49.1	61.2	-42.7	84.2	-66	78.9	-75	16.6	25	65.2	69.5	-72.5	9.3	34.5	24.9	70.8	-63.7	10.6	94	-37.8	83.2	-46.9	72.4	-54.4	92	-68	81.1	-78.5	15.9	32.4	95	73.2	-84.4	6.2	26.3	31.3	76.5	-52	10.3	95.2	-38.2	86.8
19	CO	50.9	-51.2	6.1	77.9	-43	61.9	-51.4	51.3	-47.6	62.5	-65.7	55.8	-70.4	10.4	20	95.2	48.8	-65.4	9.1	31.1	21.2	52.5	-52.6	11.1	80.2	-44	66.6	-52.4	53.4	-47.9	72.8	-70	62.2	-76.8	14.8	24.7	89.1	53.2	-70.3	15.6	36.8	24.7	53.6	-52.7	9.6	79	-44.1	66
20	CO	47.3	-45.8	8.3	75.6	-36.3	61.5	-49	47.6	-43.8	69.8	-66.9	62.8	-72.9	17.9	23.9	94.9	55.5	-71.5	-	-	-	51.1	-53.8	14	76.9	-35.5	64.4	-48.3	52	-50.4	72.4	-65.5	63.7	-73.5	15.4	25.2	101.7	56.3	-72.7	-	-	-	51	-48.3	6.5	77.5	-33.6	64.8
21	CO	52.7	-54.3	11.3	78	-47.4	64.4	-56	54.2	-46.7	65.4	-65	57.7	-72.3	12.5	17.7	102.7	54.2	-72.8	9.3	31.7	25.3	54.1	-50.8	4.8	79.2	-48.5	68.7	-56.1	54.4	-46.7	70.1	-65.8	61.9	-73.8	16.5	18.9	105.6	55.6	-72.5	11.8	25.6	21.3	54.1	-51.6	6.2	78.1	-46.6	65.6
22	DO	47.9	-50.2	-1	75.2	-44.1	61.7	-50.3	48.2	-41.3	68.4	-61.6	60.2	-65	16.4	15	67	51.8	-69.6	9.7	23.1	20	53.8	-57.5	15.6	76.1	-42.5	64.6	-51.1	55.4	-51.1	67.4	-66.9	60	-72.3	13.9	22.7	100.6	56	-75	10.1	29	26.2	54.2	-53.1	0.7	79	-38.8	66.4
23	CO	50.7	-50.5	4.7	75.8	-39	62.5	-48.7	51.4	-42.4	64.3	-60.2	58.2	-66	10.6	17.9	99.9	53.5	-67.9	4.5	27.2	21.8	55.9	-50.3	5.8	80.3	-37.2	71.3	-47.4	56.3	-43.3	74.9	-61.4	65.1	-69.3	15.6	22.8	111.9	57.9	-68.3	9.3	27.2	24	54.4	-51.2	8.8	77	-39.5	65.9
24	CO	62.4	-44.4	-3.1	86.7	-33.8	72.4	-44.4	62.2	-41.3	81.6	-54.6	75.6	-62	13.3	17.8	64.8	63.1	-60.4	6.8	27.1	27.4	62.5	-48.9	1	86.4	-35.9	76	-46.5	62.6	-45.5	84	-61.2	75.7	-68.9	14.4	22.6	92.7	63	-68	8.2	28.4	25.5	60.6	-47.2	3.1	85.2	-34.3	69.8
25	CO	55.9	-45.2	-4.1	85.7	-33.6	70.6	-44.1	55.6	-40.2	76.4	-59	66.5	-66.1	15.3	22.3	89.7	58.9	-63.4	7.6	28.9	19.4	62.6	-45.8	2.9	87.7	-33.5	76.5	-43.5	62.8	-41.8	79.7	-60.9	71.1	-68.4	13.5	25.4	106.6	61.7	-66.8	7.5	35.7	28.7	61.3	-49	4.9	86.4	-32.8	73.7
26	CO	54.6	-52.5	5	84.7	-41.2	70.1	-49.6	73.1	-55	76.5	-61.9	71.5	-68	18.7	18.4	79.3	56.7	-68.4	9.1	24.1	25.2	58	-54.7	9.9	86.8	-38.8	74	-49	76	-54.1	81.1	-64.6	72.2	-74.1	18	25.2	93.9	60.3	-70.4	8.4	29.7	32.5	56.3	-54	16.3	84.8	-40.8	70.9
[truncated: 36 more columns]
